# Supplementary material for: Production and Assessment of Poly(Lactic Acid) Matrix Composites Reinforced with Regenerated Cellulose Fibres for Fused Deposition Modelling
Source: Polymers (Basel). 2022 Sep 23;14(19):3991. doi: 10.3390/polym14193991 (PMC9571083; doi:10.3390/polym14193991)
Supplement: Supplementary file 1 [file polymers-14-03991-s001.zip]

Archive with 1 entries (1 files):
- polymers-1934301-supplementary.pdf
